# Supplementary material for: Healthcare Service Providers’ Perspectives on Sociocultural Aspects Affecting Weight Management Activities Amongst People with Obesity in Taiwan—A Qualitative Study
Source: Nutrients. 2024 May 20;16(10):1540. doi: 10.3390/nu16101540 (PMC11124406; doi:10.3390/nu16101540)
Supplement: Supplementary file 1 [file nutrients-16-01540-s001.zip]

Archive with 1 entries (1 files):
- nutrients-2977279-supplementary.pdf
